# Supplementary material for: Construction of a DNA damage repair gene signature for predicting prognosis and immune response in breast cancer
Source: Front Oncol. 2023 Jan 11;12:1085632. doi: 10.3389/fonc.2022.1085632 (PMC9875088; doi:10.3389/fonc.2022.1085632)
Supplement: Supplementary Table 3 — The sequences of qPCR primers. [file Table_3.xlsx]

## Sheet: Sheet1
	Primers for RT-PCR assays
	Name	Forward primer (5´to 3´)	Reverse primer (5´to 3´)
	UBE2T	TCCCTCAACATCGCAACTG	GCTTCTCTGTCCACTGTCTG
	NEIL3	AGCTGCAACCCTGGATATTC	CCCTTGTTTTCCCCATCCTTC
	EXO1	GCCATAATTACAGAGGACTCGG	TTCCGTGAATACATCCCCAAG
	RECQL4	GGCACTCCCAATACAGCTTAC	TTCAGACGGCAATGGGTATAG
	RAD51	GTGGTAGCTCAAGTGGATGG	GGGAGAGTCGTAGATTTTGCAG
	EME1	ACAGCACTATGAAAGGGAAGG	CTCCCTGTTTCCCTCTTCTTG
	PARP1	AGAGAAAAGGCGATGAGGTG	TTAGCTCGTCCTTGATGTTCC
	RAD54L	AGAAAGGAAGTGTTGGTCTGG	AGGGCTTGGTAAGTCTGATTC
	FANCI	CACCTCACGAGACTTCAAGATC	CTTGGCTGGTTCTTTGTTCTG
	GAPDH	ACATCGCTCAGACACCATG	TGTAGTTGAGGTCAATGAAGGG
